# Supplementary material for: Stress and Coping in Teens with Chronic Physical Health Conditions: A Cross-Sectional Study
Source: Children (Basel). 2025 Jun 28;12(7):858. doi: 10.3390/children12070858 (PMC12293125; doi:10.3390/children12070858)
Supplement: Supplementary file 1 [file children-12-00858-s001.zip]

Archive with 1 entries (1 files):
- children-3674518-supplementary.pdf
